# Supplementary material for: The involvement and possible mechanism of pro-inflammatory tumor necrosis factor alpha (TNF-α) in thoracic ossification of the ligamentum flavum
Source: PLoS One. 2017 Jun 2;12(6):e0178986. doi: 10.1371/journal.pone.0178986 (PMC5456390; doi:10.1371/journal.pone.0178986)
Supplement: S1 Table — (XLSX) [file pone.0178986.s001.xlsx]

## Sheet: Sheet1
S1 Table. Primer Sequences for qRT-PCR Assays
Gene	Primer Sequences -Forward (5'to3')	Primer Sequences -Reverse (5'to3')
GAPDH	CAGGAGGCATTGCTGATGAT	GAAGGCTGGGGCTCATTT
Osx	GAGGTTCACTCGTTCGGATG	TGGTGTTTGCTCAGGTGGT
BMP2	TCAAGCCAAACACAAACAGC	GGAGCCACAATCCAGTCATT
Cyclin D1	CCGTCCATGCGGAAGATC	GGAAGCGGTCCAGGTAGTTC
c-Myc	CATACATCCTGTCCGTCCAA	CGTTTCCGCAACAAGTCC
